# Supplementary material for: Causal Effects of a Hepatic Senescence Gene Set on MASLD Fibrosis: A Mendelian Randomization Study and Quercetin Molecular Docking Analysis
Source: Biomedicines. 2026 Mar 17;14(3):701. doi: 10.3390/biomedicines14030701 (PMC13024729; doi:10.3390/biomedicines14030701)
Supplement: Supplementary file 1 [file biomedicines-14-00701-s001.zip]

Archive with 1 entries (1 files):
- biomedicines-4160329-supplementary.pdf
